# Supplementary material for: The Cardiometabolic Health of African Immigrants in High-Income Countries: A Systematic Review
Source: Int J Environ Res Public Health. 2022 Jun 29;19(13):7959. doi: 10.3390/ijerph19137959 (PMC9265760; doi:10.3390/ijerph19137959)
Supplement: Supplementary file 1 [file ijerph-19-07959-s001.zip]

Archive with 1 entries (1 files):
- ijerph-1773136-supplementary.pdf
